# Supplementary material for: A Workplace Health Promotion Program for a Predominantly Military Population: Associations with General Health, Mental Well-Being and Sustainable Employability
Source: Int J Environ Res Public Health. 2024 May 15;21(5):625. doi: 10.3390/ijerph21050625 (PMC11120656; doi:10.3390/ijerph21050625)
Supplement: Supplementary file 1 [file ijerph-21-00625-s001.zip]

Archive with 1 entries (1 files):
- ijerph-2949932-supplementary.pdf
